# Supplementary material for: Detection of persistent low IgG avidity–an interpretative problem in the diagnosis of acute toxoplasmosis
Source: PLoS One. 2023 Apr 13;18(4):e0284499. doi: 10.1371/journal.pone.0284499 (PMC10101438; doi:10.1371/journal.pone.0284499)
Supplement: S1 Table — (XLSX) [file pone.0284499.s001.xlsx]

## Sheet: AI
id	category	seq	group	AI
352	WP	1	AC	0.53
287	WP	1	AC	0.5
366	WP	1	PA	0.54
214	WN	1	PA	0.57
305	WP	1	PA	0.75
176	WN	1	AC	0.47
309	WP	1	AC	0.42
325	WP	1	PA	0.73
100	ME	1	LL	0.35
171	WN	1	LL	0.79
256	WP	1	AC	0.69
352	WP	2	AC	0.57
127	WN	1	LL	0.78
343	WN	1	LL	0.19
120	WN	1	AC	0.24
332	WN	1	PA	0.47
6	NI	1	NU	0.44
224	WN	1	AC	0.65
226	WP	1	PA	0.82
287	WP	2	AC	0.84
139	WN	1	PA	0.56
4	NI	1	NA	0.11
262	WP	1	AC	0.81
309	WP	2	AC	0.75
135	ME	1	AC	0.94
167	WN	1	AC	0.38
209	WP	1	PA	0.32
208	WP	1	LL	0.63
300	WP	1	AC	0.33
116	WN	1	LL	0.73
209	WP	2	LH	0.66
306	WN	1	PA	0.78
4	NI	2	NA	0.12
370	WN	1	LH	0.82
342	WN	1	PA	0.57
180	WN	1	LH	0.64
270	WP	1	PA	0.77
324	WN	1	AC	0.36
321	WN	1	LL	0.81
231	WN	1	PA	0.83
400	WN	1	PA	0.52
165	WN	1	PA	0.24
21	NI	1	NU	0.31
8	NI	1	NU	0.55
322	WP	1	PA	0.66
169	WP	1	PA	0.71
429	WN	1	LL	0.21
393	WN	1	LH	0.72
422	WN	1	PA	0.82
8	NI	2	NU	0.63
256	WP	2	AC	0.82
22	NI	1	NU	0.48
155	WP	1	AC	0.75
10	NI	1	NU	0.95
169	WP	2	PA	0.87
244	WP	1	PA	0.38
135	ME	2	AC	0.58
105	ME	1	LL	0.68
303	WN	1	PA	0.8
422	WN	2	PA	0.71
395	WN	1	PA	0.29
11	NI	1	NU	0.85
386	WP	1	PA	0.33
133	WN	1	LL	0.55
384	WN	1	LL	0.87
12	NI	1	NU	0.49
166	WN	1	LL	0.27
349	WN	1	AC	0.44
304	WN	1	LL	0.59
386	WP	2	PA	0.62
244	WP	2	LL	0.46
164	WP	1	LL	0.68
261	WP	1	PA	0.56
246	WP	1	LL	0.6
4	NI	3	NA	0.59
280	WN	1	PA	0.62
26	NI	1	NU	0.82
191	WN	1	LH	0.84
378	WN	1	LL	0.75
346	WP	1	PA	0.42
416	WN	1	AC	0.27
176	WN	2	AC	0.57
121	WN	1	PA	0.77
185	WN	1	PA	0.21
150	WN	1	PA	0.11
23	NI	1	NU	0.47
229	WN	1	LL	0.84
24	NI	1	NU	0.47
256	WP	3	PA	0.63
27	NI	1	NU	0.65
140	WN	1	LL	0.61
25	NI	1	NU	0.27
395	WN	2	PA	0.34
421	WN	1	LL	0.82
13	NI	1	NU	0.18
209	WP	3	PA	0.34
14	NI	1	NU	0.75
305	WP	2	PA	0.61
280	WN	2	PA	0.58
91	WN	1	LL	0.32
309	WP	3	AC	0.45
15	NI	1	NU	0.33
256	WP	4	PA	0.76
27	NI	2	NU	0.34
210	WN	1	LH	0.49
214	WN	2	PA	0.4
365	WP	1	PA	0.31
185	WN	2	PA	0.15
4	NI	4	NA	0.21
303	WN	2	PA	0.68
352	WP	3	AC	0.5
16	NI	1	NU	0.66
365	WP	2	PA	0.51
20	NI	1	NU	0.47
192	WN	1	LH	0.8
309	WP	4	AC	0.52
197	WN	1	PA	0.51
365	WP	3	PA	0.49
14	NI	2	NU	0.47
17	NI	1	NU	0.55
410	WP	1	LL	0.47
136	WN	1	AC	0.72
352	WP	4	AC	0.25
102	WN	1	LL	0.32
96	WN	1	AC	0.61
267	WP	1	PA	0.63
4	NI	5	NA	0.35
95	WN	1	AC	0.75
28	NI	1	NU	0.48
309	WP	5	AC	0.61
15	NI	2	NU	0.41
156	WN	1	LL	0.55
293	WP	1	PA	0.22
352	WP	5	AC	0.93
16	NI	2	NU	0.71
142	WN	1	LL	0.73
267	WP	2	LH	0.75
173	WN	1	LL	0.62
289	WP	1	PA	0.19
95	WN	2	AC	0.53
287	WP	3	LH	0.6
266	WN	1	PA	0.3
301	WP	1	AC	0.12
215	WP	1	LH	0.16
236	WP	1	AC	0.37
4	NI	6	NA	0.26
141	ME	1	LH	0.21
179	WN	1	AC	0.04
211	WP	1	LL	0.41
266	WN	2	PA	0.5
16	NI	3	NU	0.24
125	WN	1	LL	0.76
217	WN	1	AC	0.13
281	WP	1	LL	0.74
215	WP	2	LH	0.42
322	WP	2	PA	0.73
18	NI	1	NU	0.96
411	WP	1	LL	0.6
317	WP	1	LL	0.52
335	WN	1	PA	0.72
30	NI	1	NU	0.85
428	WP	1	PA	0.53
29	NI	1	NU	0.85
421	WN	2	PA	0.79
18	NI	2	NU	0.69
322	WP	3	PA	0.71
345	WP	1	LL	0.73
319	WP	1	PA	0.69
428	WP	2	PA	0.79
301	WP	2	AC	0.23
289	WP	2	PA	0.19
170	WP	1	LH	0.77
217	WN	2	AC	0.24
413	WP	1	AC	0.14
391	WN	1	AC	0.19
195	WN	1	AC	0.1
330	WP	1	PA	0.51
205	WN	1	PA	0.03
4	NI	7	NA	0.55
310	WP	1	AC	0.13
186	WN	1	LL	0.59
413	WP	2	AC	0.24
341	ME	1	PA	0.63
18	NI	3	NU	0.49
271	WP	1	AC	0.17
357	WP	1	PA	0.47
148	WN	1	LH	0.44
143	WN	1	PA	0.75
225	WP	1	PA	0.7
312	WP	1	PA	0.74
357	WP	2	PA	0.46
19	NI	1	NU	0.72
110	WN	1	PA	0.03
285	WP	1	PA	0.52
19	NI	2	NU	0.45
277	WN	1	AC	0.57
310	WP	2	AC	0.18
271	WP	2	AC	0.29
147	WN	1	PA	0.32
230	WN	1	PA	0.87
101	WN	1	LL	0.31
396	WN	1	LL	0.66
19	NI	3	NU	0.57
274	WP	1	LH	0.73
312	WP	2	LH	0.88
98	WN	1	LL	0.72
4	NI	8	NA	0.3
138	WN	1	AC	0.47
41	NI	1	NU	0.57
253	WP	1	AC	0.27
116	WN	2	LL	0.74
356	WP	1	LL	0.71
253	WP	2	LH	0.31
9	WN	1	LH	0.82
160	WN	1	LH	0.72
435	WN	1	LL	0.66
292	WP	1	AC	0.51
89	WN	1	AC	0.48
279	WN	1	LH	0.33
144	ME	1	LH	0.37
301	WP	3	PA	0.16
385	WP	1	AC	0.53
310	WP	3	PA	0.31
233	WN	1	PA	0.48
174	WP	1	LL	0.6
253	WP	3	LH	0.17
432	WN	1	PA	0.31
42	NI	1	NU	0.66
122	ME	1	LH	0.63
359	WP	1	PA	0.42
413	WP	3	AC	0.25
32	NI	1	NU	0.37
373	WP	1	LL	0.77
31	NI	1	NU	0.08
301	WP	4	PA	0.17
333	WP	1	LL	0.82
243	WP	1	LL	0.63
359	WP	2	PA	0.43
117	WN	1	LL	0.65
42	NI	2	NU	0.49
310	WP	4	PA	0.36
413	WP	4	PA	0.31
32	NI	2	NU	0.3
33	NI	1	NU	0.53
292	WP	2	AC	0.49
253	WP	4	LH	0.31
433	WN	1	AC	0.57
297	WN	1	LL	0.65
43	NI	1	NU	0.63
438	WN	1	PA	0.84
385	WP	2	PA	0.44
271	WP	3	LH	0.46
34	NI	1	NU	0.37
4	NI	9	NA	0.85
413	WP	5	PA	0.2
32	NI	3	NU	0.15
375	WN	1	PA	0.67
310	WP	5	PA	0.42
45	NI	1	NU	0.55
282	WP	1	PA	0.88
146	WN	1	AC	0.12
262	WP	2	AC	0.47
364	WP	1	LL	0.75
318	WN	1	AC	0.26
36	NI	1	NU	0.56
277	WN	2	PA	0.65
46	NI	1	NU	0.79
398	WN	1	AC	0.89
368	WP	1	PA	0.9
44	NI	1	NU	0.62
189	WN	1	LL	0.88
225	WP	2	LH	0.76
47	NI	1	NU	0.57
35	NI	1	NU	0.4
271	WP	4	LH	0.66
282	WP	2	PA	0.63
37	NI	1	NU	0.36
273	WN	1	LL	0.17
45	NI	2	NU	0.3
310	WP	6	PA	0.58
368	WP	2	PA	0.68
36	NI	2	NU	0.78
277	WN	3	AC	0.18
344	WN	1	LH	0.18
47	NI	2	NU	0.82
225	WP	3	LH	0.91
282	WP	3	LH	0.47
38	NI	1	NU	0.17
103	ME	1	LL	0.52
402	WN	1	LL	0.18
2	ME	1	LH	0.6
157	WP	1	LL	0.22
109	WN	1	LL	0.11
203	WN	1	LL	0.38
225	WP	4	LH	0.76
47	NI	3	NU	0.54
241	WP	1	PA	0.36
99	WN	1	LL	0.48
364	WP	2	LL	0.51
207	WP	1	LL	0.89
237	WN	1	LH	0.6
288	WP	1	AC	0.26
241	WP	2	PA	0.88
344	WN	2	LH	0.3
178	WP	1	AC	0.42
221	WN	1	LL	0.68
49	NI	1	NU	0.78
175	WN	1	PA	0.84
241	WP	3	PA	0.82
292	WP	3	AC	0.73
389	ME	1	LH	0.98
143	WN	2	LL	0.92
198	WN	1	LL	0.67
288	WP	2	AC	0.7
48	NI	1	NU	0.61
185	WN	3	PA	0.24
178	WP	2	AC	0.34
39	NI	1	NU	0.2
279	WN	2	LH	0.17
50	NI	1	NU	0.57
407	WN	1	LL	0.52
175	WN	2	PA	0.41
49	NI	2	NU	0.56
309	WP	6	AC	0.16
97	WN	1	AC	0.87
413	WP	6	PA	0.68
260	WP	1	LH	0.79
394	WN	1	PA	0.82
235	WP	1	LH	0.87
162	WN	1	LL	0.83
295	WN	1	AC	0.11
7	WN	1	LL	0.8
420	ME	1	AC	0.11
328	WP	1	PA	0.18
336	WP	1	LL	0.71
90	WN	1	AC	0.19
278	WN	1	LL	0.74
51	NI	1	NU	0.55
245	WN	1	PA	0.63
4	NI	10	NA	0.83
90	WN	2	AC	0.51
148	WN	2	LH	0.37
114	ME	1	LL	0.76
383	WN	1	LL	0.39
118	WN	1	PA	0.08
188	WP	1	PA	0.06
314	WP	1	LH	0.56
439	WP	1	LL	0.31
115	WN	1	LL	0.35
403	WP	1	LH	0.8
149	WP	1	LL	0.75
348	WN	1	AC	0.23
40	NI	1	NU	0.13
213	WP	1	LL	0.64
188	WP	3	AC	0.04
188	WP	2	AC	0.04
403	WP	2	LH	0.62
298	WN	1	PA	0.13
404	WP	1	LL	0.4
340	WP	1	LH	0.52
90	WN	3	AC	0.59
52	NI	1	NU	0.2
385	WP	3	PA	0.14
412	WP	1	AC	0.44
53	NI	1	NU	0.79
40	NI	2	NU	0.33
286	WN	1	LL	0.8
348	WN	2	AC	0.37
320	WP	1	PA	0.2
3	ME	1	PA	0.32
363	WP	1	PA	0.21
328	WP	2	LL	0.39
46	NI	2	NU	0.22
412	WP	2	AC	0.12
316	WP	1	PA	0.2
298	WN	2	PA	0.17
320	WP	2	PA	0.36
245	WN	2	PA	0.67
440	ME	1	LH	0.72
362	WP	1	LL	0.75
247	WP	1	LL	0.71
363	WP	2	PA	0.2
62	NI	1	NU	0.76
202	WN	1	LL	0.57
196	WP	1	LL	0.84
188	WP	4	PA	0.21
1	ME	1	AC	0.23
313	WP	1	PA	0.27
420	ME	2	PA	0.62
327	WN	1	LH	0.96
199	WP	1	LH	0.78
154	WN	1	LL	0.79
313	WP	2	PA	0.12
113	WN	1	LH	0.73
62	NI	2	NU	0.69
204	WN	1	AC	0.87
63	NI	1	NU	0.1
412	WP	3	AC	0.09
338	WP	1	AC	0.26
327	WN	2	PA	0.89
348	WN	3	PA	0.52
40	NI	3	NU	0.11
220	ME	1	PA	0.72
298	WN	3	LH	0.4
194	WN	1	PA	0.52
54	NI	1	NU	0.76
431	WN	1	PA	0.85
354	WP	1	PA	0.64
201	WP	1	LL	0.34
379	WP	1	LL	0.51
88	WN	1	AC	0.26
190	WN	1	AC	0.45
347	WN	1	PA	0.68
245	WN	3	PA	0.59
88	WN	2	AC	0.33
354	WP	2	PA	0.74
339	WP	1	PA	0.63
290	WP	1	LL	0.56
412	WP	4	AC	0.13
63	NI	2	NU	0.1
181	WP	1	LL	0.39
401	ME	1	PA	0.51
252	WP	1	LL	0.46
212	WP	1	AC	0.16
294	WP	1	LL	0.45
382	WP	1	PA	0.11
354	WP	3	PA	0.46
234	WN	1	LL	0.43
184	WP	1	LL	0.33
183	WN	1	AC	0.43
338	WP	2	AC	0.59
433	WN	2	AC	0.72
240	WN	1	LH	0.69
119	ME	1	LL	0.61
206	ME	1	AC	0.86
107	WN	1	LL	0.71
264	WP	1	LL	0.77
353	WP	1	LL	0.59
212	WP	2	AC	0.43
188	WP	5	PA	0.17
56	NI	1	NU	0.29
320	WP	3	PA	0.55
87	NI	1	NA	0.17
238	WN	1	LH	0.69
57	NI	1	NU	0.72
369	WP	1	LL	0.86
161	WP	1	LL	0.62
87	NI	2	NA	0.35
228	WP	1	LH	0.42
193	WP	1	LH	0.59
338	WP	3	AC	0.26
128	WN	1	PA	0.55
250	WN	1	LL	0.37
323	WP	1	AC	0.46
177	WP	1	LL	0.75
238	WN	2	LL	0.77
57	NI	2	NU	0.56
56	NI	2	NU	0.47
188	WP	6	PA	0.66
216	WN	1	LH	0.94
392	WP	1	AC	0.35
427	WN	1	AC	0.06
323	WP	2	AC	0.37
55	NI	1	NU	0.51
424	WN	1	LL	0.89
194	WN	2	PA	0.76
249	WN	1	LL	0.38
58	NI	1	NU	0.52
415	WN	1	LL	0.56
223	WN	1	PA	0.69
268	ME	1	PA	0.25
87	NI	3	NA	0.74
163	ME	1	PA	0.31
1	ME	2	PA	0.28
337	WN	1	LH	0.35
183	WN	2	AC	0.33
415	WN	2	LL	0.46
58	NI	2	NU	0.4
388	ME	1	LH	0.74
392	WP	2	AC	0.45
255	WN	1	LL	0.48
245	WN	4	PA	0.48
323	WP	3	PA	0.4
430	WN	1	AC	0.35
268	ME	2	LH	0.01
427	WN	2	AC	0.12
390	WP	1	AC	0.72
425	WN	1	LH	0.48
204	WN	2	PA	0.44
65	NI	1	NU	0.8
87	NI	4	NA	0.66
338	WP	4	AC	0.16
399	WN	1	PA	0.54
59	NI	1	NU	0.23
126	ME	1	LL	0.74
59	NI	2	NU	0.13
338	WP	5	AC	0.27
311	WN	1	LL	0.75
64	NI	1	NU	0.4
265	WP	1	LL	0.74
354	WP	4	PA	0.55
361	WP	1	LH	0.76
60	NI	1	NU	0.7
358	WP	1	PA	0.61
296	WP	1	AC	0.25
302	WN	1	LL	0.72
355	WP	1	PA	0.15
323	WP	4	AC	0.37
134	ME	1	AC	0.21
275	WP	1	LL	0.58
408	WN	1	LH	0.76
218	WN	1	PA	0.96
87	NI	5	NA	0.48
270	WP	2	PA	0.75
59	NI	3	NU	0.26
338	WP	6	AC	0.36
219	WP	1	LL	0.64
92	WN	1	LH	0.87
437	WN	1	LL	0.72
380	WP	1	PA	0.47
381	WN	1	PA	0.65
392	WP	3	AC	0.5
284	WN	1	LH	0.51
358	WP	2	PA	0.66
60	NI	2	NU	0.47
354	WP	5	PA	0.65
307	WP	1	LL	0.58
151	WP	1	LH	0.21
61	NI	1	NU	0.44
212	WP	3	AC	0.2
296	WP	2	AC	0.12
399	WN	2	PA	0.52
329	WP	1	LL	0.59
315	WP	1	PA	0.56
112	ME	1	LL	0.53
5	WN	1	PA	0.61
200	WP	1	PA	0.39
4	NI	11	NA	0.72
61	NI	2	NU	0.26
59	NI	4	NU	0.2
338	WP	7	AC	0.5
212	WP	4	AC	0.35
66	NI	1	NU	0.55
296	WP	3	PA	0.16
254	WP	1	LL	0.71
137	WN	1	LH	0.78
392	WP	4	AC	0.38
73	NI	1	NU	0.48
323	WP	5	AC	0.44
330	WP	2	LH	0.74
168	ME	1	AC	0.86
66	NI	2	NU	0.42
392	WP	5	AC	0.3
283	WP	1	AC	0.26
442	WN	1	AC	0.27
74	NI	1	NU	0.68
259	WP	1	LL	0.58
87	NI	6	NA	0.68
263	WP	1	AC	0.14
315	WP	2	PA	0.62
67	NI	1	NU	0.69
232	WP	1	PA	0.49
132	ME	1	LL	0.55
283	WP	2	PA	0.27
123	WN	1	AC	0.5
409	WP	1	PA	0.7
355	WP	2	PA	0.21
68	NI	1	NU	0.16
350	WN	1	LH	0.58
61	NI	3	NU	0.11
104	WN	1	LL	0.7
212	WP	5	AC	0.38
74	NI	2	NU	0.52
397	WN	1	AC	0.52
442	WN	2	LH	0.12
66	NI	3	NU	0.13
409	WP	2	PA	0.63
392	WP	6	AC	0.18
248	WN	1	AC	0.28
326	WN	1	PA	0.12
67	NI	2	NU	0.39
315	WP	3	PA	0.42
123	WN	2	AC	0.42
124	WN	1	AC	0.56
159	WN	1	AC	0.14
338	WP	8	AC	0.34
59	NI	5	NU	0.09
263	WP	2	AC	0.19
360	WP	1	LL	0.95
111	WN	1	LL	0.8
323	WP	6	AC	0.44
73	NI	2	NU	0.14
248	WN	2	AC	0.04
74	NI	3	NU	0.13
371	WP	1	LH	0.6
291	WN	1	PA	0.18
69	NI	1	NU	0.18
387	ME	1	LL	0.66
296	WP	4	PA	0.13
331	WN	1	LL	0.37
358	WP	3	PA	0.44
75	NI	1	NU	0.39
94	WN	1	PA	0.86
269	WP	1	AC	0.74
227	WN	1	LL	0.78
76	NI	1	NU	0.84
263	WP	3	AC	0.06
367	WN	1	LH	0.93
145	WN	1	LL	0.63
159	WN	2	AC	0.26
434	WN	1	AC	0.15
77	NI	1	NA	0.12
68	NI	2	NU	0.05
355	WP	3	PA	0.15
66	NI	4	NU	0.25
392	WP	7	AC	0.2
77	NI	2	NA	0.1
434	WN	2	AC	0.17
69	NI	2	NU	0.09
291	WN	2	PA	0.11
434	WN	3	AC	0.19
123	WN	3	AC	0.33
372	WP	1	LL	0.62
77	NI	3	NA	0.08
74	NI	4	NU	0.41
442	WN	3	LH	0.37
269	WP	2	AC	0.45
79	NI	1	NU	0.6
390	WP	2	AC	0.73
397	WN	2	AC	0.63
87	NI	7	NA	0.75
70	NI	1	NU	0.51
436	WN	1	AC	0.38
372	WP	2	LL	0.73
153	WP	1	LL	0.43
412	WP	5	PA	0.06
406	WP	1	LL	0.21
67	NI	3	NU	0.41
315	WP	4	PA	0.38
376	WN	1	LL	0.66
93	WN	1	LL	0.8
263	WP	4	AC	0.27
334	WN	1	LL	0.78
296	WP	5	PA	0.25
93	WN	2	LL	0.55
71	NI	1	NU	0.19
239	WP	1	PA	0.21
417	ME	1	AC	0.84
78	NI	1	NU	0.33
338	WP	9	AC	0.17
441	NI	1	NU	0.52
79	NI	2	NU	0.42
390	WP	3	PA	0.81
251	WN	1	LL	0.49
351	WN	1	PA	0.48
80	NI	1	NU	0.61
72	NI	1	NU	0.82
123	WN	4	AC	0.23
257	WN	1	LL	0.56
182	ME	1	LL	0.62
82	NI	1	NU	0.79
81	NI	1	NU	0.72
258	WN	1	LL	0.74
239	WP	2	LL	0.66
187	WN	1	LL	0.54
418	ME	1	LH	0.58
130	ME	1	LL	0.63
212	WP	6	AC	0.31
79	NI	3	NU	0.37
390	WP	4	AC	0.73
77	NI	4	NA	0.08
148	WN	3	LL	0.33
159	WN	3	AC	0.45
296	WP	6	PA	0.24
71	NI	2	NU	0.08
242	WN	1	PA	0.33
272	WN	1	LH	0.64
436	WN	2	AC	0.36
426	WP	1	LH	0.34
222	WP	1	LL	0.65
263	WP	5	AC	0.23
83	NI	1	NU	0.08
129	WN	1	AC	0.35
397	WN	3	AC	0.85
308	WP	1	LL	0.54
106	WN	1	PA	0.6
434	WN	4	AC	0.22
377	WP	1	LL	0.88
276	WN	1	PA	0.16
283	WP	3	PA	0.39
84	NI	1	NU	0.38
423	WP	1	PA	0.61
263	WP	6	AC	0.31
106	WN	2	PA	0.62
83	NI	2	NU	0.18
296	WP	7	LH	0.22
71	NI	3	NU	0.06
419	ME	1	PA	0.42
423	WP	2	PA	0.29
414	WN	1	LL	0.64
79	NI	4	NU	0.51
4	NI	12	NA	0.64
131	ME	1	PA	0.37
108	WN	1	AC	0.43
248	WN	3	PA	0.12
85	NI	1	NU	0.28
152	ME	1	LL	0.6
84	NI	2	NU	0.2
152	ME	2	LL	0.6
283	WP	4	PA	0.39
172	WP	1	LL	0.49
158	WN	1	AC	0.09
405	WP	1	LH	0.69
374	WP	1	LL	0.2
86	NI	1	NU	0.38
299	WN	1	LL	0.49
108	WN	2	LH	0.54
